# Supplementary material for: Necroptosis and immune infiltration in hypertrophic cardiomyopathy: novel insights from bioinformatics analyses
Source: Front Cardiovasc Med. 2024 Jun 14;11:1293786. doi: 10.3389/fcvm.2024.1293786 (PMC11211569; doi:10.3389/fcvm.2024.1293786)
Supplement: Supplementary file 1 [file Presentation1.zip]

Archive with 5 entries (4 files):
- Presentation 1/
- Presentation 1/DEGs_Necroptosis_NRDEGs.csv
- Presentation 1/GO.top_20.xlsx
- Presentation 1/KEGG.top_20.xls
- Presentation 1/LM22.txt
