# Supplementary material for: Necroptosis and immune infiltration in hypertrophic cardiomyopathy: novel insights from bioinformatics analyses
Source: Front Cardiovasc Med. 2024 Jun 14;11:1293786. doi: 10.3389/fcvm.2024.1293786 (PMC11211569; doi:10.3389/fcvm.2024.1293786)
Supplement: Supplementary file 1 [file Presentation1.zip › Presentation 1/DEGs_Necroptosis_NRDEGs.csv]

Necroptosis genes(142)	DEGs(2261)	DEGs & Necroptosis genes(17)
TRAF5	EFEMP1	PYGL
RBCK1	HLA-DMA	BCL2
MAPK9	VEGFC	STAT4
RNF103-CHMP3	FAT3	H2AC12
PYGM	BEX5	FTL
TLR3	COX6B1	PYCARD
CFLAR	SELENOK	BIRC3
SLC25A4	MYCN	JAK2
MACROH2A2	CST2	PLA2G4E
STAT5A	COQ8A	HSP90AA1
H2AZ1	RNF43	H2AJ
TICAM1	C3orf20	CYBB
TNFAIP3	ITGAM	H2AC21
FAF1	KALRN	STAT3
H2AB1	HSPB3	TLR4
H2AC7	CNTN4	GLUL
PPIA	MROH7	CAMK2B
PYGB	ASB5
TRAF2	PPBP
CYLD	MALT1
SHARPIN	NECAB1
MLKL	SBSN
H2AC8	RFPL4A
JAK3	FMOD
CHMP6	ZNF804A
SLC25A31	PILRA
IFNA2	FNDC5
SQSTM1	HOXB4
IFNA21	APOBEC2
CHMP1A	PRIMA1
SLC25A6	INSRR
IFNA4	TAF1L
STAT5B	ENSG00000288258
H2AC16	H3C1
VPS4A	CPNE4
CAPN1	ASTN2
IFNGR2	INPP4B
RIPK1	MSI1
CHMP7	FAM209B
MACROH2A1	FMC1
SPATA2	BTG1
JAK1	ZBTB21
GLUD2	IL20RA
PARP1	C1orf198
IL33	TP63
CASP1	PTPN21
IFNA6	GPR173
PLA2G4D	MT1E
PLA2G4C	MRPS15
SLC25A5	SLC29A4
CHMP4B	HSF2
H2AC14	EFNA3
H2AZ2	IL24
H2AC15	NFKBIA
IFNA1	BNC1
MAPK8	NKPD1
CHMP2B	ENSG00000267303
PLA2G4B	KRT14
XIAP	PLEKHA4
MAPK10	DCBLD2
CAMK2G	SCT
NLRP3	CNN1
CASP8	SLC25A45
H2AX	SCN1A
CHMP5	SH3RF2
IFNAR1	YEATS2
H2AB3	COL24A1
IFNA8	EMP3
BIRC2	PER3
CHMP4C	SERPINA5
TNF	C19orf38
H2AC18	ADGRL3
USP21	RCOR2
CHMP4A	ADH1B
VPS4B	MOB3B
GLUD1	RAB37
PLA2G4A	DSC3
IFNA14	PEG10
TNFRSF1A	TPBGL
IFNA16	C4orf54
CAMK2A	PRODH
FADD	ABCG1
H2AC1	LRRC7
TICAM2	H4C4
STAT1	MARK3
TRPM7	COL19A1
IFNA10	PRELID2
H2AC20	COX17
H2AC11	SDK2
BAX	PGF
STAT6	SCARA5
IFNA13	SDHAF3
CHMP2A	ATP5PF
FAS	ONECUT2
DNM1L	TCN2
SPATA2L	NUSAP1
CHMP1B	TINCR
FASLG	H4-16
TNFSF10	TFEC
RIPK3	PRSS12
H2AC13	OR9Q2
CAPN2	CXCR1
VDAC2	AZGP1
IFNB1	TYROBP
AIFM1	PRXL2A
TNFRSF10B	SRRM4
TYK2	PIEZO2
IFNGR1	STOM
HSP90AB1	KIF5B
H2AC19	TGFBR3L
IFNAR2	CPM
HMGB1	RBM47
H2AW	KIF26B
STAT2	HIVEP1
CHMP3	RBFOX1
H2AC17	SAMD5
TRADD	THBD
BID	KCNC4
ZBP1	IQCN
IFNA17	CLDN1
PPID	LY6D
JMJD7-PLA2G4B	LPP
IFNA5	APOB
CAMK2D	SLAMF1
H2AC4	C19orf33
SMPD1	NCDN
VDAC3	RPS29
TNFRSF10A	FOXG1
IFNA7	LCE1A
FTH1	EREG
VDAC1	GPR85
H2AB2	LIPK
IL1B	SERPINA3
H2AC6	PLXNB2
RNF31	SPAM1
IL1A	HMCN2
PLA2G4F	IGFBP3
IFNG	MAF
IRF9	ZNF703
PGAM5	CPXM2
EIF2AK2	E2F1
ALOX15	TMEM37
	PER1
	KCNE1
	FAM229B
	LGALS3
	INSYN2B
	KCNIP1
	HTR1F
	GRM8
	PGAM2
	DSG3
	HAVCR2
	TCF24
	TPM3
	CCN5
	LRRC17
	MPPED2
	KIAA0408
	CCL3L1
	KRT2
	B3GNT7
	FGF7
	TMEM30B
	CA3
	SMIM5
	NUDT8
	GRIK3
	IRX6
	FMO2
	TIAM1
	ZNF608
	MS4A14
	RPL41
	GJB3
	ARG2
	PIK3IP1
	PPM1K
	BEND4
	CA8
	HAPLN1
	KCNA3
	MAP3K8
	SIGLEC14
	PCDHA3
	KIF5C
	SH2D1B
	BAMBI
	CHRM3
	LCNL1
	LYPD1
	SYTL2
	WNT2
	FBXW12
	TMPRSS11A
	TRIM29
	PDGFRA
	TGFA
	GASK1B
	KRT5
	PTER
	TAS1R1
	GPX3
	ANXA3
	TNFAIP6
	ACSF2
	ITGB1BP2
	HMOX2
	PPP1R26
	C11orf87
	GLIPR1
	SSX2
	MT2A
	TMEM233
	GNG8
	TMEM14B
	RPLP1
	CNKSR3
	C7orf61
	COX6A2
	POLE4
	IVNS1ABP
	CFAP61
	RICTOR
	VASH2
	KLF5
	ATP5F1E
	DPP4
	ERICH5
	CYP4Z1
	TNFAIP8L1
	H3C7
	CCN4
	GJA5
	TNFRSF12A
	IFI30
	DBH
	FGF10
	KCNK1
	TMEM38B
	IER5
	GAB2
	PIK3R5
	C1orf167
	TNFRSF4
	MARCHF1
	BCKDHB
	KCNK7
	LCN12
	GPC6
	F2RL3
	LYRM1
	CARNS1
	GLRB
	NPTXR
	TSPAN9
	ZNF469
	CA12
	CCER2
	LRATD1
	AGBL4
	LCE2C
	CLEC3B
	TLR2
	RGS9BP
	DVL3
	CXCR2
	CACNA1B
	SGK1
	GPR87
	ZNF90
	SLC10A1
	TCF21
	THSD7A
	HCN4
	OR4F3
	STXBP6
	KIT
	F2RL2
	CTXN1
	CERT1
	CORIN
	KIFAP3
	SERPINE2
	IGFLR1
	SMTNL2
	TM7SF2
	THBS4
	ZNF648
	PDK4
	PHACTR1
	KCNA5
	IGLON5
	CCDC54
	FLG2
	TBC1D10C
	FAM107A
	MOV10L1
	GADD45G
	KREMEN2
	KCTD17
	KIF3C
	DPT
	TBL1X
	ADAM18
	ANKRD18B
	TST
	EXOC6B
	SPINK7
	S100A10
	GPKOW
	MEI4
	AGTR1
	ERAP2
	H4C14
	PKP1
	BEST1
	ENSG00000273269
	CA14
	KRT23
	SLC7A7
	PLP2
	WEE1
	FCGR3A
	KRT78
	INHBB
	ATP7B
	CHST15
	DNAH11
	GMNC
	SVIL
	GP1BB
	ROPN1B
	FCGBP
	LRATD2
	MS4A4E
	CCDC110
	KMT2D
	RRH
	DLGAP1
	SPRY4
	OSR1
	PLIN5
	ERC2
	THEMIS2
	DLX3
	H4C13
	KRT77
	PIK3R3
	SGCD
	HS6ST2
	CDS1
	SPARCL1
	WAS
	ANKDD1B
	EXT1
	KPRP
	CNTNAP3B
	TREM2
	SLCO4A1
	PCDHA7
	G0S2
	ENSG00000279765
	BMP2
	ANGPT1
	MAP4
	H2AP
	CARD11
	CFAP77
	TMEM132C
	CLCA2
	MT1F
	GGH
	ADORA3
	ZBTB47
	FZD2
	ARSJ
	SEPTIN5
	HAL
	PROKR1
	FGFR3
	MESP1
	LSM10
	GXYLT2
	CASQ1
	SGPP2
	ITGA9
	RPL27
	VWA5A
	SHISA3
	ELANE
	ARNTL
	DCLK2
	MAP2
	FER1L6
	CCN1
	GOLGA8A
	SFN
	KLK7
	S100A2
	LCE6A
	RNASE6
	LCE2A
	DDAH1
	TTLL9
	RHCG
	TMBIM6
	NR1H3
	MFAP5
	IRF5
	GPD1
	ARFGEF3
	NTRK1
	NDC80
	TNFAIP2
	HTR1B
	DNAJA4
	IGSF21
	AMD1
	MATN1
	TSPEAR
	THEM5
	HCST
	CDH19
	C3AR1
	ANGPT2
	GPRC5A
	PSORS1C2
	CNFN
	SPRR2A
	PTGDS
	CHI3L1
	PPP3R2
	LCE5A
	DNAAF3
	PODNL1
	MPP3
	CD163
	MYH15
	HCK
	SPRR2B
	RASSF10
	SCN4B
	ENSG00000243501
	FRMPD1
	SCN8A
	SULT1C3
	TBX15
	ANG
	RET
	LCE1F
	ANKRD13B
	CLEC1B
	DSC1
	PTPRU
	MYBPH
	ABLIM2
	CLSTN2
	LRP1
	PIM1
	IL17RD
	RPS10-NUDT3
	CATSPER1
	LPAR5
	ABRA
	FRMD7
	PCDH10
	PHLDA1
	MS4A6A
	BRINP1
	COL5A3
	TRPV3
	DAPK1
	GALNT14
	COL1A1
	APOLD1
	KRT6A
	SPDYE2B
	NNMT
	S1PR5
	ADAMTS8
	GADD45B
	EXPH5
	SCEL
	SLC44A3
	SYTL5
	PCDHA2
	EBI3
	PCP2
	KCNJ4
	TNC
	NEDD9
	CLDN3
	HCAR3
	TUBB4B
	KIF13A
	ZEB1
	DUSP2
	ZNF398
	GPC5
	PCDHA12
	NMRAL1
	FPR1
	TMCO3
	EXOG
	HLA-DMB
	CD40LG
	PLIN1
	LILRB4
	SLC9A9
	MTMR11
	GPA33
	VAMP8
	KLHL34
	NALCN
	ZC3H4
	TWIST2
	TBX20
	TNMD
	SMIM9
	JAM2
	HCAR2
	NKG7
	SLC47A1
	BACH2
	SOCS3
	PDGFRL
	SLA
	PLTP
	VGLL3
	FJX1
	TRIM9
	TMEM100
	MT1G
	SYNPO
	ZNF385A
	SLCO1B3
	IQCJ
	SERPINF2
	SLC35G3
	HS3ST2
	TCEA3
	NEBL
	FBLN5
	MYCBP
	NUDT17
	SIRPB2
	SOX2
	TCF15
	CDK11A
	IL34
	RPS19
	RHBDL3
	TREML2
	ANGPTL2
	COL9A1
	TAS2R9
	CYP2S1
	TMEM131L
	SLC6A17
	PRDX6
	AJUBA
	STXBP5L
	SDR16C5
	IL10RA
	MUSK
	CADPS
	PROK2
	GPR151
	NDUFA1
	SMIM26
	ADAM11
	VIT
	TDRD9
	FAM43A
	EPDR1
	KCNK5
	EEF1A2
	ALK
	SPRR2E
	NDUFB2
	RGS6
	MYL3
	PTAFR
	CCDC136
	TIMP3
	GAS1
	CREB3L1
	STUM
	SLC4A8
	UQCRHL
	TNFAIP8
	NPPC
	LRRC55
	MYO18B
	JTB
	EGFL8
	PRDM1
	PRR5L
	ENSG00000285043
	HS6ST3
	PDE11A
	KCND3
	SOX4
	MAPT
	DUSP23
	MAP1A
	PIK3R6
	MUC15
	PPP1R36
	WNT9B
	ATRNL1
	UGT2B11
	MRGPRE
	SMCO3
	MYOZ1
	MRPL36
	IGLL1
	ADAMDEC1
	LIFR
	PRR16
	TRAM1L1
	SUSD4
	TACSTD2
	SLC5A1
	AZIN2
	MAP4K4
	CTHRC1
	RTN4RL1
	PIFO
	HOOK1
	LPCAT4
	SLC2A1
	IGF2BP2
	NETO2
	RHOD
	NOTCH4
	SPINK9
	GPR157
	HS3ST3A1
	HIP1
	PIK3C2B
	PLA1A
	MID1
	ENSG00000258461
	CCL18
	ZNF365
	ADGRF4
	AREG
	TAS2R10
	RILPL1
	RPL13
	FOXN3
	ATP1B4
	CHGB
	TENT5B
	PSTPIP2
	ALDH1A1
	CYP7B1
	NDUFB1
	PLA2G15
	GPD1L
	ENTPD1
	SPIRE1
	FSD1L
	IFITM10
	RPLP0
	LCE1B
	TMEM200A
	ROR2
	BHLHE41
	TNFRSF11A
	MAMLD1
	KCNA2
	PKHD1L1
	CHRFAM7A
	CDHR5
	GRB14
	ISM1
	LCP1
	PALM3
	RRAS2
	CD163L1
	VTCN1
	MUC20
	KCNC3
	BLM
	SNRPD2
	SHISAL1
	TRHDE
	FOXO6
	IDH1
	NUAK2
	TMEM108
	PACS1
	OSR2
	MRPS24
	PRSS36
	NPTX2
	LCN10
	SREBF1
	PI3
	DEFB1
	CCL11
	SCTR
	BRSK1
	SCN4A
	UCN
	CLGN
	KIF1C
	EPB41L3
	SYK
	ENSG00000255730
	SLC31A2
	PCK1
	RXFP4
	GCK
	TNFSF8
	NDUFB10
	TGFB3
	B3GNT5
	PERP
	FAM83A
	RAP1GAP
	MZT2B
	GRIN3A
	WNK3
	KCNN2
	PRRT1B
	TRHR
	JPH2
	PLEKHG1
	ANKRD34C
	FBXO32
	CD27
	EDAR
	ATP1B1
	MYO7A
	VIP
	LRRIQ1
	CD109
	CLDN9
	PCDHGC3
	EDNRA
	ATP6V1FNB
	NCR3LG1
	UTS2R
	EGFR
	LRRC32
	RPL12
	VAX2
	CCDC169-SOHLH2
	ARL4C
	XG
	MMP2
	LINGO1
	COL28A1
	TNP1
	IL20RB
	AQP9
	PPP1R1A
	NDUFB3
	TENM4
	TNS4
	ZNF541
	DMKN
	RAB25
	IFNW1
	SAR1B
	CBLN1
	ARSI
	LSMEM1
	TDRP
	LYPD3
	ARID5A
	FAM171A2
	ATP1A4
	UCHL1
	SMARCD2
	STOX2
	PTPRCAP
	FRK
	KCNN3
	ZNRD2
	SMOC1
	OR10AD1
	CCRL2
	YPEL2
	SH3BGR
	PPFIA4
	METTL7A
	SMAD9
	COTL1
	TNFRSF25
	PCDHAC1
	MRPL21
	DLL4
	CHADL
	MYOZ3
	LCN1
	BICD1
	PEBP4
	BBS12
	FGR
	SPRR2D
	ASB9
	HPGDS
	LPAR1
	PHLDB3
	PDE4B
	CHST9
	PRF1
	PNPLA7
	GDPD5
	VSIG4
	RPL35
	HSPA1B
	MUC13
	CYP4F22
	PKDREJ
	MAL2
	KRT80
	PAX1
	SELP
	HBB
	HSPB6
	TXN
	NT5C1B
	TOGARAM2
	CCDC168
	FBP1
	KCNH4
	NPNT
	ECM2
	DDIT4
	GPC3
	SHISA4
	EAF2
	ATP2A2
	SHISA2
	CARD10
	KCNMB1
	NANOS1
	CHST13
	PLEKHG5
	CYS1
	TRPC4
	TIGD4
	IFITM3
	GJB2
	NDUFB4
	FAM163A
	PIP
	SLC6A8
	ADAMTS2
	FABP7
	C11orf80
	RNF103
	OGDHL
	FOXQ1
	VHLL
	MAEL
	MCTS2
	CD79A
	C19orf18
	PRRT1
	DMGDH
	FUOM
	TMEM45A
	PLEK
	SLC2A5
	RAB23
	CPNE8
	SEMA3G
	C17orf58
	FAM219B
	KY
	ADCY7
	KLHL32
	SNAI2
	CEL
	SERTM1
	SELE
	FABP5
	GAN
	SLC5A8
	GABBR2
	S100A4
	BOD1L2
	KRTDAP
	CCND2
	DTX1
	ADAMTS5
	NDUFA5
	DMC1
	KLB
	SRGN
	CYBRD1
	DIO2
	F13A1
	MYBL1
	EHF
	ATP5MJ
	ENSG00000183889
	ENAH
	CHSY3
	SOX7
	LRRC53
	ABCB4
	WARS1
	EHBP1L1
	RPS17
	AAMDC
	ARHGAP35
	SNU13
	RAB41
	LILRA6
	C1orf68
	ELOB
	NOSTRIN
	VSX1
	ORMDL3
	POU2F3
	IL15RA
	OR2AP1
	NIBAN1
	SLC4A7
	CD72
	WNT5B
	PDE5A
	OTOP1
	SCN9A
	C8orf88
	FOXI2
	RPL24
	NAV2
	RNASEH1
	DCXR
	KNDC1
	NAT2
	CD28
	MID1IP1
	ZNF780B
	SCGN
	SMCO4
	FBN2
	CST3
	RNF152
	CETP
	NPR3
	ENSG00000273259
	SLC18B1
	SLC5A4
	FGFBP2
	PTGS1
	STEAP2
	MDH1B
	LYZ
	HESX1
	MACO1
	SCGB3A1
	CTXND1
	MFN2
	ATF3
	OR4F16
	TMEM74
	DCD
	C3orf52
	PENK
	FKBP7
	SDR9C7
	ZNHIT2
	KLHL31
	PRR15
	LRRC9
	DKK2
	FAM83H
	CNKSR2
	APBB1IP
	NIPAL4
	SEMA5B
	CCL27
	AGRN
	CCNB1
	FGF5
	TMEM200C
	TOX2
	TAS2R7
	TUBAL3
	VSTM2L
	SNTG2
	TMEM150B
	NDUFB11
	SHB
	GPR137C
	FRZB
	NPIPA5
	FMN1
	RPL37A
	XBP1
	PERCC1
	CD200R1
	FBLN1
	TMTC2
	ZNF32
	FAAH
	FAM81B
	DISC1
	IL22RA2
	CRYBA1
	TACR2
	KCNK6
	ADGRB3
	MME
	NAV3
	ANKRD23
	HJV
	KRTAP5-1
	NPIPB12
	CDKN3
	CREG1
	USP46
	LAMP5
	KIAA1549L
	INSM2
	HYAL2
	MDFIC
	QSOX1
	CD302
	PLEKHO1
	PCDHGA6
	KLF4
	ENSG00000284969
	ADAMTSL4
	TAP2
	ENSG00000257767
	HTR7
	FCN3
	FANCB
	OAF
	MS4A7
	TMEM26
	GCAT
	LPCAT3
	MAP3K6
	RBIS
	NCKAP1L
	CHRDL2
	PLA2G7
	INPP5F
	RPL34
	MTERF3
	ADAMTSL5
	ITGA11
	WDR62
	ARNTL2
	DLGAP4
	CHST7
	AOX1
	C2CD6
	RPP25L
	CXCL1
	CCDC60
	LRFN4
	QPCT
	CEBPA
	CLEC2A
	H4C3
	CTIF
	KCTD16
	CTSC
	OLFM4
	PAFAH2
	VAV1
	RDH10
	CALCOCO2
	MYEF2
	MSS51
	SOCS2
	COL16A1
	RMI2
	C3orf84
	UCHL3
	ADAM19
	RPS21
	C1orf116
	ANKRD37
	NAMPT
	SH2D2A
	CCT4
	BUB1
	SCN7A
	OPN4
	FAM83B
	PPP1R42
	CLIC3
	CDSN
	TAS2R39
	PROZ
	CADM3
	PLSCR2
	OR6V1
	CDIN1
	FCGRT
	MAML3
	POU3F3
	LTBP2
	C12orf29
	HPR
	GJB4
	GJB5
	LYZL1
	LGMN
	KRTAP10-10
	COL17A1
	MMP25
	SYN2
	SQOR
	ADA
	FIBCD1
	SCG2
	CPLX3
	TLR8
	VASH1
	SNRNP25
	MALL
	SCN2B
	FAM180B
	POGLUT1
	P3H2
	ADAMTS3
	HBA1
	DLK2
	IVL
	TSHR
	C16orf78
	SV2C
	ENSG00000256646
	FOS
	ENSG00000267385
	RNF113B
	ZAP70
	SOX21
	DGKI
	LRP1B
	SPINK5
	GNB3
	DCTN1
	DIAPH3
	RANBP6
	AQP4
	TNFRSF10C
	POSTN
	SYNE3
	SLCO2A1
	SRD5A2
	AIF1L
	ETV1
	ADAM33
	ATP2A3
	TNFSF4
	B3GALT5
	NECTIN1
	RUNX2
	MARCHF11
	UQCRB
	P2RX5
	MARVELD2
	DDR1
	MYO1C
	IDH2
	MMRN1
	NAT8
	MBOAT2
	TNFRSF21
	CEBPD
	CACNB2
	CHD5
	COL1A2
	TMEM120A
	FABP6
	DIXDC1
	RNF112
	PHETA1
	ZNF536
	LAPTM5
	TIMP4
	BCL7A
	MBP
	MAN1A1
	HR
	PGBD5
	EFHC2
	GFRA2
	DOK7
	WFDC5
	TPO
	CFTR
	RPS26
	NEGR1
	TESC
	MAFG
	CD207
	IER3
	SPARC
	NTNG2
	TRIM14
	ILDR2
	SLC4A3
	ITGAL
	MED12L
	HES5
	ANKRD29
	MAP3K20
	ARL4D
	C7
	NDUFS5
	MRPS36
	SLITRK5
	CRH
	PCSK6
	TNNT3
	TSPAN19
	PLAAT4
	MUC3A
	MTURN
	TDRD1
	NES
	PTX3
	FNBP4
	ENSG00000277535
	TRAK2
	CYP2D6
	ESYT2
	MRPL50
	SHC3
	LORICRIN
	SPINK13
	CXCR4
	DHRS7C
	FADS3
	LY6G6C
	BDNF
	NTSR1
	CHPT1
	PCDH17
	PRUNE2
	SPEF1
	HRCT1
	P2RX1
	C2
	C1S
	C10orf71
	CRIM1
	TRIL
	SAMD14
	KIF1A
	IGFBP6
	KRT10
	CKM
	FOXS1
	SLC2A7
	CPXM1
	GCSAM
	THY1
	AASS
	TEN1-CDK3
	CST6
	ZNF738
	PNLIPRP3
	RHOU
	RIPOR2
	ABCA12
	NCF4
	ATP5MC1
	GUCY2F
	ZNF460
	HAPLN3
	SSX1
	CTNNBIP1
	LCE3D
	ADGRG6
	IGSF6
	DAPK3
	PLAU
	UBE2H
	TMEM150C
	CILK1
	OSGIN2
	PLAC9
	CNTN3
	STYXL2
	SLITRK4
	NR5A2
	CRTAC1
	SLC44A5
	PAPPA2
	PID1
	CASP14
	CCR1
	LMAN1L
	COQ3
	TMEM178B
	PI16
	PTCH2
	SERPINB7
	TMEM132B
	WNT3
	HAS2
	CCNQ
	TRIM55
	STAC3
	CGN
	SULT2B1
	CSF1R
	CYP1A1
	HTRA4
	ENSG00000286143
	STK17A
	SIGLEC1
	GRK5
	EPB41L4B
	CPO
	HDAC9
	TC2N
	UNC80
	SETBP1
	P4HA1
	TFPI2
	STPG2
	TCP10L
	KRTAP10-11
	UNC93B1
	MYL1
	KRT6B
	COLEC12
	IL2RA
	CHDH
	AMDHD1
	COMP
	TMPRSS9
	SPPL2A
	ASIP
	EGR2
	PLK2
	NPPA
	MAP3K7CL
	TRPM8
	ENSG00000263020
	MT3
	RNASE4
	PDCD1LG2
	CHAC2
	RPL31
	SLC1A1
	AJAP1
	GNLY
	ANAPC11
	CHI3L2
	COL3A1
	IL6R
	TCIM
	MYCL
	TOB2
	FCGR3B
	SORT1
	GPX1
	CENPM
	MMP9
	FAM107B
	LCE2D
	SNRPG
	CLDN4
	HSPA6
	CTF1
	MSRB3
	MYH11
	SEMA4B
	SPRR4
	MUC22
	PROM1
	C16orf90
	SFRP5
	ST8SIA4
	PAK1
	RGS4
	OR6C70
	RAI14
	SDC1
	TMEM63C
	CNNM2
	CPAMD8
	XIRP2
	FERMT3
	JCHAIN
	ALKBH7
	DRAM1
	KRT1
	C1QTNF9B
	CFD
	MGAM
	TAS2R8
	ZBED9
	ALDOC
	RASSF5
	UBXN10
	HK2
	NT5C2
	FCER1G
	LRRN3
	CLEC11A
	SECTM1
	CENPB
	CACNA2D3
	FSHR
	EEF1AKMT4
	FGD2
	RPTN
	OTOL1
	SCUBE2
	CERS1
	TBC1D2
	BEX1
	ABCF2-H2BK1
	LAIR1
	SPRED3
	HLA-DRB1
	SDK1
	LILRB2
	MAMDC2
	SPATS2L
	NEXN
	CDH20
	OSMR
	BMPER
	CLEC10A
	P2RX6
	TNFSF13
	TBXAS1
	FLT3
	GNA15
	ATP23
	CENPE
	FSCN1
	TMEM255A
	CDNF
	ANKRD33B
	ARRDC2
	BCAT1
	ADAMTS15
	HECA
	EML6
	HOXB6
	L1CAM
	IGDCC4
	HOXA5
	MMP28
	HS3ST6
	LCE1D
	ADGRD1
	HYAL4
	APCDD1L
	IQSEC1
	NXPH4
	FAP
	MGAT4C
	DUSP26
	ACSM3
	NHSL1
	MCCD1
	BMPR1B
	CYP26B1
	PRR9
	RPS13
	RPL9
	ENSG00000267261
	TACR3
	KCNQ4
	CSRP3
	TMPRSS11F
	PLD6
	CHAF1A
	CD320
	SORCS1
	SKAP2
	TMIGD3
	CBLN4
	EDA2R
	BOC
	RNASE7
	MYL12A
	LMX1B
	KCNA4
	NCCRP1
	EDN3
	COPS9
	AMPH
	METTL7B
	FLVCR2
	DUSP1
	TJP1
	HOXA4
	WIPF3
	FBN1
	GATM
	RNF157
	ANXA8
	LSAMP
	SYNE1
	GABRE
	KIAA1755
	NKX3-1
	NRXN1
	CPNE5
	STX16-NPEPL1
	CCDC63
	PRXL2C
	MS4A4A
	CCNA1
	S100A7
	GRIK2
	MLF1
	TPSAB1
	DIO3
	GFRA1
	ZSCAN4
	MAFB
	ITGA10
	PTH1R
	AIF1
	TIMM8B
	ERVH48-1
	SELENOM
	SLURP2
	RND1
	KCNJ8
	MPEG1
	ESRP1
	RARRES1
	FOLR2
	LEFTY2
	ENPP5
	TBX21
	HEG1
	TSPAN11
	DBX2
	GCNT1
	SHC2
	PF4
	DSG1
	C1orf210
	KRT31
	EGR1
	TTC9
	CTSS
	CMBL
	CCDC68
	H3C13
	SPP1
	STEAP4
	OR4F29
	DNAI4
	WFS1
	COL11A2
	ESRRB
	OCIAD2
	CLTCL1
	LY96
	SLC1A3
	DERPC
	CES1
	HEY2
	RUNX1
	RPP25
	COL22A1
	BRINP3
	CDC42BPG
	PTPN14
	KCNT1
	NR4A3
	S1PR3
	PDE2A
	H4C1
	DRD1
	RGS10
	EPPK1
	DDTL
	HBEGF
	STK26
	ADCYAP1
	ETNPPL
	ENPP2
	CAPN9
	DCDC2C
	C1QB
	DLK1
	FAM126B
	CCND1
	FST
	PLA2G2A
	CLDN23
	TMC6
	LGALS7B
	SERTM2
	MYOCD
	CASKIN1
	CYSRT1
	TSC22D3
	RAMP3
	IL31RA
	KLK14
	ACE2
	IGSF10
	DNAJC18
	CHL1
	COLQ
	RPS12
	TRPM2
	CALML3
	GLIS3
	FAIM2
	PAPSS2
	CLDN11
	DOCK2
	DBNDD2
	C1QA
	ACRBP
	TOX
	OPN1SW
	GDF7
	MTTP
	KCNK10
	ENSG00000249624
	PMP22
	C10orf62
	ADH1C
	PLCH1
	CLEC18B
	C3
	LYVE1
	GRXCR2
	SVOP
	MOGAT1
	ANO1
	ALDH1L1
	PLEKHH1
	NOTCH1
	ZNRF1
	SPOCK1
	CD248
	STAC
	NEFH
	GDF10
	MCAM
	NFXL1
	SLC1A5
	SLURP1
	GCHFR
	RPS14
	F2R
	GATA2
	PLA2G12B
	CLEC4F
	SH3BGRL3
	CSTA
	RNF144B
	TNFRSF19
	NKX3-2
	GPR34
	DEGS2
	UAP1
	SERPING1
	BTK
	TNFRSF11B
	ASTN1
	SMIM38
	KIDINS220
	KERA
	C11orf98
	EFR3B
	SRARP
	LHCGR
	ADAM28
	VN1R4
	LCT
	RHAG
	TMEM158
	SOX1
	EPHA6
	PRDX4
	ZNF251
	DACT2
	TMEM229A
	CCDC102B
	ACKR1
	HEMGN
	CSRNP1
	MYL7
	LRMDA
	TMEM59L
	FFAR2
	NSG1
	PHF24
	ALOX15B
	FKBP5
	RELN
	GABRB3
	HRH1
	CLDN10
	LRRC52
	RPS18
	XPNPEP2
	TBX18
	FSIP1
	ROS1
	HBA2
	LINGO3
	SPIC
	RHBDL2
	PLP1
	KLF2
	MYOC
	SCN3A
	KRT15
	RNF165
	SPRR1A
	CDC42EP4
	MRAS
	OIT3
	ST8SIA2
	PSAP
	RNASE3
	PRRX1
	RFX8
	C19orf53
	FGFBP1
	GRIA3
	ARHGAP24
	KIF21B
	DUXA
	CPA3
	KCP
	COL13A1
	GON7
	PLEKHF1
	C1QTNF5
	KIAA0040
	TPSB2
	LRTM1
	MRGPRF
	EFNA5
	GFPT2
	TP53INP2
	HIPK2
	IRX2
	SLC38A3
	IQCA1
	H4C9
	SH3RF3
	CUX2
	LGALS7
	SETD9
	KRT6C
	SLIRP
	RHOV
	GPR171
	EPHA5
	SERPINB12
	HLA-DRA
	ATP8B1
	OLFM1
	FAM25A
	ITGBL1
	ZNF697
	ARHGEF33
	ALOX5AP
	TNNI3K
	LCE2B
	ANKRD2
	VWA3A
	TPSD1
	HRH2
	IQGAP2
	DOK5
	IRAK3
	CTSH
	LOX
	MUCL1
	GAS7
	SRCIN1
	IL4R
	HCN1
	SLC15A2
	MSTN
	USP54
	TNN
	RGCC
	GDPD2
	ELOVL4
	CD33
	APOC2
	HOXB3
	TUBA3E
	ATCAY
	PLCL2
	SLC37A2
	EPM2AIP1
	PPIL1
	PDE10A
	ACTRT3
	BAIAP2
	NRG3
	HCN2
	TPD52L1
	GBX2
	KANK4
	SPRR5
	ENSG00000188897
	F8
	GLIS1
	TNNT1
	MT1M
	DCHS2
	GATA6
	C1QTNF8
	NUAK1
	NRXN3
	IDO1
	CLEC4G
	CD4
	PLAAT5
	FAU
	RASD1
	ZMYND12
	SMOC2
	LGALSL
	EXOC3L2
	TUBA3D
	IL1R1
	SNCG
	FN1
	PERM1
	LDHA
	XPR1
	SLC25A35
	MYH6
	DOCK6
	FITM2
	SELPLG
	B4GALT6
	CATSPERB
	CAPN3
	TKTL1
	ACTN1
	MYO5B
	SELENBP1
	IL37
	ACER1
	PARVB
	NEK10
	CALML5
	AKAP12
	PARVG
	NCEH1
	CDC42EP2
	MST1R
	NINJ2
	KCNIP2
	TTLL7
	SNX7
	FLT4
	RTN4
	GSS
	EVPL
	EXTL1
	PLD5
	PTDSS1
	ITGB2
	TAMALIN
	ENSG00000284776
	THSD7B
	CCDC88C
	HRURF
	RMND5A
	FSTL1
	TSPAN6
	MCTP2
	CCN2
	MFGE8
	HRK
	TMEM255B
	FYCO1
	SERPINB5
	PKD1L1
	VEGFD
	RXFP2
	MT-ATP8
	UNC5B
	MTFP1
	SSTR5
	IGSF3
	SLC36A1
	INHBE
	NRN1L
	EDIL3
	ENSG00000283765
	PCDH15
	PCARE
	CTSB
	BMP7
	DYRK2
	NCS1
	FGF12
	SLCO1B1
	KRT17
	EDN1
	ENSG00000274944
	CYP27A1
	SAMSN1
	SSPN
	FAM81A
	NRTN
	FRY
	ZNF503
	GLDN
	GP6
	TIPARP
	GLT1D1
	CADM2
	SERPINB3
	ELL2
	EFHD1
	SNCA
	TSKU
	ALDH6A1
	NRARP
	IGFBP2
	IL1RAPL1
	MYLK4
	GPR20
	DHRS9
	FARP1
	MBNL3
	RHOBTB1
	AKAP13
	PLEKHH2
	SLC16A9
	RASL11B
	PTPRR
	EDDM3A
	PDE4D
	ENO3
	CD68
	RPL30
	CDH6
	KPNA7
	CKB
	TRIB1
	PPP2R2B
	METTL24
	POF1B
	YPEL1
	MGST1
	S100A8
	KRT25
	UCP1
	ENSG00000272617
	ALPK3
	PKIG
	SERPINB8
	CX3CR1
	TRIM66
	RPS28
	HCLS1
	FRAS1
	SYNPO2L
	TBC1D3I
	CD80
	NALF2
	PRND
	FLG
	LRRC25
	EPHA3
	TF
	CXCL17
	CDCA3
	FAM102A
	UCK2
	LCN6
	GABRQ
	ABCA1
	PCSK2
	DHCR24
	EFNB3
	CYP4B1
	TPM1
	BATF2
	ID4
	LMOD2
[truncated: 262 more rows]
