# Supplementary material for: Necroptosis and immune infiltration in hypertrophic cardiomyopathy: novel insights from bioinformatics analyses
Source: Front Cardiovasc Med. 2024 Jun 14;11:1293786. doi: 10.3389/fcvm.2024.1293786 (PMC11211569; doi:10.3389/fcvm.2024.1293786)
Supplement: Supplementary file 1 [file Presentation1.zip › Presentation 1/GO.top_20.xlsx]

## Sheet: Sheet1
id	Term	Category	ListHits	p-value	Enrichment_score	geneID
GO:0005829	cytosol	cellular_component	12	0.000301893	2.53727	BIRC3;GLUL;BCL2;FTL;CAMK2B;STAT3;JAK2;PYGL;STAT4;PYCARD;HSP90AA1;PLA2G4E
GO:0005737	cytoplasm	cellular_component	11	0.000573763	2.61059	BIRC3;GLUL;BCL2;FTL;CAMK2B;STAT3;TLR4;JAK2;PYGL;PYCARD;HSP90AA1
GO:0042802	identical protein binding	molecular_function	11	5.05819e-09	8.28626	GLUL;BCL2;FTL;CAMK2B;STAT3;TLR4;JAK2;PYGL;STAT4;PYCARD;HSP90AA1
GO:0070062	extracellular exosome	cellular_component	7	0.00154323	3.67403	GLUL;FTL;H2AJ;PYGL;H2AC12;H2AC21;HSP90AA1
GO:0046982	protein heterodimerization activity	molecular_function	6	2.58976e-07	20.5432	BCL2;CYBB;H2AJ;TLR4;H2AC12;H2AC21
GO:0019221	cytokine-mediated signaling pathway	biological_process	5	4.10215e-06	19.418	BCL2;STAT3;JAK2;STAT4;HSP90AA1
GO:0042803	protein homodimerization activity	molecular_function	5	0.000245473	8.25119	BCL2;CAMK2B;STAT3;PYCARD;HSP90AA1
GO:0032731	positive regulation of interleukin-1 beta production	biological_process	4	1.44205e-07	81.4118	STAT3;TLR4;JAK2;PYCARD
GO:0032760	positive regulation of tumor necrosis factor production	biological_process	4	8.24482e-07	52.9667	STAT3;TLR4;JAK2;PYCARD
GO:0038155	interleukin-23-mediated signaling pathway	biological_process	3	5.23763e-08	366.353	STAT3;JAK2;STAT4
GO:0070757	interleukin-35-mediated signaling pathway	biological_process	3	1.02766e-07	299.743	STAT3;JAK2;STAT4
GO:0002218	activation of innate immune response	biological_process	3	2.25289e-06	113.696	TLR4;PYCARD;HSP90AA1
GO:0007259	receptor signaling pathway via JAK-STAT	biological_process	3	2.7683e-06	106.361	STAT3;JAK2;STAT4
GO:0045429	positive regulation of nitric oxide biosynthetic process	biological_process	3	4.02176e-06	94.205	TLR4;JAK2;HSP90AA1
GO:0032733	positive regulation of interleukin-10 production	biological_process	3	4.76913e-06	89.1129	STAT3;TLR4;PYCARD
GO:0006342	chromatin silencing	biological_process	3	7.54923e-06	76.6785	H2AJ;H2AC12;H2AC21
GO:0000786	nucleosome	cellular_component	3	0.000113905	31.1054	H2AJ;H2AC12;H2AC21
GO:0034774	secretory granule lumen	cellular_component	3	0.000145043	28.6711	PYGL;PYCARD;HSP90AA1
GO:0043025	neuronal cell body	cellular_component	3	0.00303666	10.0524	CYBB;PYCARD;HSP90AA1
GO:0043209	myelin sheath	cellular_component	2	0.000290469	78.5042	BCL2;HSP90AA1
