# Supplementary material for: Necroptosis and immune infiltration in hypertrophic cardiomyopathy: novel insights from bioinformatics analyses
Source: Front Cardiovasc Med. 2024 Jun 14;11:1293786. doi: 10.3389/fcvm.2024.1293786 (PMC11211569; doi:10.3389/fcvm.2024.1293786)
Supplement: Supplementary file 1 [file Presentation1.zip › Presentation 1/KEGG.top_20.xls]

id	Term	Classification_level1	Classification_level2	ListHits	p-value	Enrichment_score	geneID	hyperlink_only_excel
hsa04217	Necroptosis	Cellular Processes	Cell growth and death	17	7.27381540903216e-30	49.1823899371069	BIRC3;GLUL;BCL2;FTL;CYBB;CAMK2B;STAT3;H2AJ;TLR4;JAK2;PYGL;STAT4;H2AC12;H2AC21;PYCARD;HSP90AA1;PLA2G4E	=HYPERLINK("../../3.KEGG_map/all-Total/hsa04217.html","hsa04217")
hsa04621	NOD-like receptor signaling pathway	Organismal Systems	Immune system	6	1.37188800657029e-06	15.3333333333333	BIRC3;BCL2;CYBB;TLR4;PYCARD;HSP90AA1	=HYPERLINK("../../3.KEGG_map/all-Total/hsa04621.html","hsa04621")
hsa04066	HIF-1 signaling pathway	Environmental Information Processing	Signal transduction	5	2.59867708866954e-06	21.1009174311927	BCL2;CYBB;CAMK2B;STAT3;TLR4	=HYPERLINK("../../3.KEGG_map/all-Total/hsa04066.html","hsa04066")
hsa05145	Toxoplasmosis	Human Diseases	Infectious disease: parasitic	5	2.97252893426157e-06	20.5357142857143	BIRC3;BCL2;STAT3;TLR4;JAK2	=HYPERLINK("../../3.KEGG_map/all-Total/hsa05145.html","hsa05145")
hsa05161	Hepatitis B	Human Diseases	Infectious disease: viral	5	1.76090046976405e-05	14.2857142857143	BCL2;STAT3;TLR4;JAK2;STAT4	=HYPERLINK("../../3.KEGG_map/all-Total/hsa05161.html","hsa05161")
hsa04933	AGE-RAGE signaling pathway in diabetic complications	Human Diseases	Endocrine and metabolic disease	4	5.27315507845289e-05	18.4	BCL2;CYBB;STAT3;JAK2	=HYPERLINK("../../3.KEGG_map/all-Total/hsa04933.html","hsa04933")
hsa05200	Pathways in cancer	Human Diseases	Cancer: overview	7	6.66736367703306e-05	6.08695652173913	BIRC3;BCL2;CAMK2B;STAT3;JAK2;STAT4;HSP90AA1	=HYPERLINK("../../3.KEGG_map/all-Total/hsa05200.html","hsa05200")
hsa05132	Salmonella infection	Human Diseases	Infectious disease: bacterial	5	0.000142115973156031	9.23694779116466	BIRC3;BCL2;TLR4;PYCARD;HSP90AA1	=HYPERLINK("../../3.KEGG_map/all-Total/hsa05132.html","hsa05132")
hsa04630	JAK-STAT signaling pathway	Environmental Information Processing	Signal transduction	4	0.000342151682183045	11.358024691358	BCL2;STAT3;JAK2;STAT4	=HYPERLINK("../../3.KEGG_map/all-Total/hsa04630.html","hsa04630")
hsa05321	Inflammatory bowel disease	Human Diseases	Immune disease	3	0.000342991980514623	21.2307692307692	STAT3;TLR4;STAT4	=HYPERLINK("../../3.KEGG_map/all-Total/hsa05321.html","hsa05321")
hsa05152	Tuberculosis	Human Diseases	Infectious disease: bacterial	4	0.00050027538462059	10.2793296089385	BCL2;CAMK2B;TLR4;JAK2	=HYPERLINK("../../3.KEGG_map/all-Total/hsa05152.html","hsa05152")
hsa05140	Leishmaniasis	Human Diseases	Infectious disease: parasitic	3	0.000543914616918538	18.1578947368421	CYBB;TLR4;JAK2	=HYPERLINK("../../3.KEGG_map/all-Total/hsa05140.html","hsa05140")
hsa01521	EGFR tyrosine kinase inhibitor resistance	Human Diseases	Drug resistance: antineoplastic	3	0.00060937402260668	17.4683544303797	BCL2;STAT3;JAK2	=HYPERLINK("../../3.KEGG_map/all-Total/hsa01521.html","hsa01521")
hsa05235	PD-L1 expression and PD-1 checkpoint pathway in cancer	Human Diseases	Cancer: overview	3	0.000863417801499201	15.5056179775281	STAT3;TLR4;JAK2	=HYPERLINK("../../3.KEGG_map/all-Total/hsa05235.html","hsa05235")
hsa04064	NF-kappa B signaling pathway	Environmental Information Processing	Signal transduction	3	0.00135686063396207	13.2692307692308	BIRC3;BCL2;TLR4	=HYPERLINK("../../3.KEGG_map/all-Total/hsa04064.html","hsa04064")
hsa04659	Th17 cell differentiation	Organismal Systems	Immune system	3	0.00147295818298822	12.8971962616822	STAT3;JAK2;HSP90AA1	=HYPERLINK("../../3.KEGG_map/all-Total/hsa04659.html","hsa04659")
hsa04725	Cholinergic synapse	Organismal Systems	Nervous system	3	0.00172355340643197	12.212389380531	BCL2;CAMK2B;JAK2	=HYPERLINK("../../3.KEGG_map/all-Total/hsa04725.html","hsa04725")
hsa04215	Apoptosis - multiple species	Cellular Processes	Cell growth and death	2	0.00212340346696492	28.75	BIRC3;BCL2	=HYPERLINK("../../3.KEGG_map/all-Total/hsa04215.html","hsa04215")
hsa05322	Systemic lupus erythematosus	Human Diseases	Immune disease	3	0.00292645036667522	10.1470588235294	H2AJ;H2AC12;H2AC21	=HYPERLINK("../../3.KEGG_map/all-Total/hsa05322.html","hsa05322")
hsa05162	Measles	Human Diseases	Infectious disease: viral	3	0.00311332710071674	9.92805755395683	BCL2;STAT3;TLR4	=HYPERLINK("../../3.KEGG_map/all-Total/hsa05162.html","hsa05162")
